# Supplementary material for: Mindwandering propensity modulates episodic memory consolidation
Source: Aging Clin Exp Res. 2019 Jun 20;31(11):1601–7. doi: 10.1007/s40520-019-01251-1 (PMC6825225; doi:10.1007/s40520-019-01251-1)
Supplement: Supplementary file 1 — Supplementary material 1 (XLSX 123 kb) [file 40520_2019_1251_MOESM1_ESM.xlsx]

## Sheet: Sheet1
participantID	Gender	OrderGroup	RNGScore	MWPScore	Education	Age_Years	MMSE	HR_Rest	FAR_Rest	MemoryScore_Rest	HR_2Back	FAR_2Back	MemoryScore_2Back	WM_correctTargets	WM_incorrectTargets	WMScore	WM_RTs
19	M	nBackEnd	0.372	90	4	69.92	30	0.77	0.07	0.7	0.88	0.01	0.87	0.42	0.1	0.32	0.7
31	F	nBackEnd	0.2683	128	4	65.59	29	0.86	0.07	0.8	0.93	0.14	0.79	0.88	0.18	0.7	1.38
29	F	nBackEnd	0.4142	126	4	65.83	29	0.51	0.12	0.39	0.77	0.11	0.66	0.83	0.04	0.79	1.4
9	F	nBackEnd	0.3592	106	5	62.16	30	0.51	0.07	0.44	0.73	0.07	0.66	0.6	0.14	0.46	0.9
35	M	nBackEnd	0.2671	83	3	71.24	30	0.67	0.21	0.45	0.83	0.15	0.68	0.7	0.14	0.56	1.89
39	M	nBackEnd	0.3022	101	4	73.65	29	0.45	0.14	0.31	0.62	0.13	0.48	0.45	0.15	0.3	1.97
33	M	nBackEnd	0.3822	102	3	76.54	29	0.44	0.09	0.35	0.56	0.2	0.35	0.79	0.29	0.5	1.58
15	F	nBackEnd	0.3112	109	4	67.23	30	0.54	0.11	0.43	0.53	0.2	0.33	0.6	0.05	0.55	0.82
41	F	nBackEnd	0.3234	102	4	75.38	28	0.5	0.34	0.16	0.55	0.37	0.18	0.71	0.18	0.53	1.17
37	M	nBackEnd	0.3263	80	4	66.55	29	0.51	0.23	0.28	0.61	0.15	0.46	0.52	0.11	0.41	0.81
1	M	nBackEnd	0.2664	96	4	68.35	30	0.31	0.09	0.23	0.44	0.21	0.23	0.1	0.1	0	0.81
21	F	nBackEnd	0.2904	99	4	75.42	29	0.43	0.18	0.25	0.71	0.06	0.65	0.83	0.23	0.6	1.26
23	F	nBackEnd	0.2937	138	4	66.22	30	0.68	0.27	0.41	0.65	0.43	0.22	0.53	0.15	0.38	1.16
44	M	RestEnd	0.3445	89	4	70.15	29	0.65	0.05	0.61	0.7	0.09	0.6	0.74	0.15	0.59	1.5
34	F	RestEnd	0.3334	98	4	63.1	28	0.72	0.6	0.13	0.77	0.41	0.36	0.21	0.15	0.06	1.18
20	F	RestEnd	0.3505	117	3	68.67	30	0.55	0.09	0.45	0.16	0.05	0.12	0.38	0.16	0.22	1.79
42	M	RestEnd	0.3136	112	4	66.96	30	0.49	0.18	0.31	0.23	0.09	0.13	0.72	0.13	0.6	0.7
36	F	RestEnd	0.3947	102	4	68.49	29	0.36	0.15	0.2	0.21	0.11	0.1	0.55	0.08	0.47	0.98
10	M	RestEnd	0.3386	109	4	67.57	30	0.82	0.03	0.79	0.54	0.02	0.51	0.28	0.04	0.24	0.74
18	F	RestEnd	0.3633	141	4	67.58	29	0.39	0.09	0.31	0.24	0.05	0.19	0.1	0.2	-0.1	1.11
38	F	RestEnd	0.3293	118	4	62.14	30	0.54	0.22	0.31	0.55	0.28	0.27	0.71	0.65	0.06	1.47
26	M	RestEnd	0.3625	96	3	68.7	30	0.63	0.09	0.53	0.56	0.22	0.34	0.26	0.18	0.08	1.17
30	F	RestEnd	0.3052	116	3	69.18	30	0.8	0.24	0.56	0.6	0.34	0.26	0.38	0.23	0.16	2.05
2	M	RestEnd	0.364	96	2	68.13	30	0.41	0.21	0.2	0.3	0.25	0.05	0.11	0.13	-0.02	0.81
14	M	RestEnd	0.3035	133	4	64.37	29	0.9	0.36	0.54	0.78	0.3	0.48	0.81	0.37	0.44	1.81
22	F	RestEnd	0.4513	99	3	78.08	30	0.35	0.35	0.01	0.39	0.43	-0.05	0.14	0.14	0	0.82
LEGEND
OrderGroup	nBackEndGroup	: received Rest in the first delay period and the 2-Back task in the second delay period
	RestEndGroup	: received 2-Back task in the first delay period and Rest in the second delay period
RNGScore	Score on Random Number Generation Task
MWPScore	Score on Mindwandering Propensity Questionnaire
Education	Education level (1-5): 1: Lower Elementary School to 5: Higher Vocational Training
Age_Years	Participant's age in Years
MMSE	Mini Mental State Exam score
HR_Rest	Hit Rate of items learnt prior to Rest
FAR_Rest	False Alarm Rate of items learnt prior to Rest
MemoryScore_Rest	Memory Score for Rest Condition (HR_Rest - FAR_Rest)
HR_2Back	Hit Rate of items learnt prior to 2-Back task
FAR_2Back	False Alarm Rate of items learnt prior to 2-Back task
MemoryScore_2Back	Memory Score for 2-Back Condition (HR_2Back- FAR_2Back)
WM_correctTargets	Proportion of target trials correctly identified as 2-Back trials
WM_incorrectTargets	Proportion of lure trials incorrectly identified as 2-Back trials
WMScore	Working Memory Score (Performance on 2-Back task = WM_correctTargets - WM_incorrectTargets)
WM_RTs	Average Reaction Time (s) during the 2-Back task
Article Title	"Mindwandering Propensity Modulates Episodic Memory Consolidation"
Journal	Aging Clinical and Experimental Research
Authors	Samarth Varma1, Atsuko Takashima1, 2, Li Fu1, Roy P.C. Kessels1,3*
Affiliations	1Donders Institute for Brain, Cognition and Behavior, Radboud University, Nijmegen, The Netherlands
	2Max Planck Institute for Psycholinguistics, Nijmegen, The Netherlands
	3Department of Medical Psychology, Radboud University Medical Center, Nijmegen, The Netherlands
Email	r.kessels@donders.ru.nl
